# Supplementary material for: Levofloxacin and Ciprofloxacin Co-Crystals with Flavonoids: Solid-State Investigation for a Multitarget Strategy against Helicobacter pylori
Source: Pharmaceutics. 2024 Jan 30;16(2):203. doi: 10.3390/pharmaceutics16020203 (PMC10892363; doi:10.3390/pharmaceutics16020203)
Supplement: Supplementary file 1 [file pharmaceutics-16-00203-s001.zip]

Archive with 1 entries (1 files):
- pharmaceutics-2849487-supplementary.pdf
